# Supplementary material for: Genome-Wide Investigation and Analysis of Microsatellites and Compound Microsatellites in Leptolyngbya-like Species, Cyanobacteria
Source: Life (Basel). 2021 Nov 18;11(11):1258. doi: 10.3390/life11111258 (PMC8619395; doi:10.3390/life11111258)
Supplement: Supplementary file 1 [file life-11-01258-s001.zip]

Archive with 2 entries (2 files):
- Figure S1.pdf
- Suppl Tables.xlsx
